# Supplementary material for: Neural responses to syllable-induced P1m and social impairment in children with autism spectrum disorder and typically developing Peers
Source: PLoS One. 2024 Mar 8;19(3):e0298020. doi: 10.1371/journal.pone.0298020 (PMC10923473; doi:10.1371/journal.pone.0298020)
Supplement: S1 Data — (XLSX) [file pone.0298020.s011.xlsx]

## Sheet: Sheet1
ID	diag	overlap	average_count	L_Intensity	L_Latency	R_Intensity	R_Latency	gender_code	months	MPS	srs_t_total	srs_t_awa	srs_t_cog	srs_t_com	srs_t_mot	srs_t_man	Marker1_x	Marker1_y	Marker1_z	Marker2_x	Marker2_y	Marker2_z	Marker3_x	Marker3_y	Marker3_z
312	0	0	423	21.623	75	9.574	76	0	61	96	40	41	38	40	45	46	66.67	-12.73	6.99	-77.22	7.09	-10.05	-17.5	-40.77	52.78
308	0	0	417	25.925	81	18.364	81	1	54	101	62	46	70	56	61	69	67.43	0.02	-15.01	-74.08	19.85	-4.66	-4.12	-27.23	47.73
302	0	0	385			19.581	62	1	76	123	48	59	48	46	51	42	80.98	6	-81.22	-75.06	2.81	-81.49	5.91	-91.91	-23.83
301	0	0	393	29.361	65	13.683	49	0	66	112	53	46	59	55	49	49	73.04	-10.22	-6.43	-73.66	-12.22	7.77	4.9	-51.21	54.22
300	0	0	452					1	68	109	42	33	39	45	49	44	79.05	-7.17	-7.7	-72.94	-18.5	-1.75	6.85	-40.72	53.8
299	0	0	433	10.763	44	6.345	40	1	64	92	65	52	70	65	70	55	77.77	-10.32	-13.89	-70.46	-14.23	-2.41	9.28	-45.65	48.88
298	0	0	426	13.564	65	16.822	116	1	68	108	56	59	63	48	63	51	77.5	-11.78	-15.16	-75.23	-12.94	-9.16	3.83	-53.67	38.4
297	0	0	332	14.04	69	7.522	74	1	85	91	47	52	48	45	49	46	69.92	7.39	-9.19	-77.2	-17.18	-21.28	-1.44	-44.77	38.81
273	0	0	380	10.924	61	6.852	59	1	89	114	45	52	45	43	51	40	75.19	2.87	0.8	-77.52	-17.76	-15.13	-3.01	-37.7	49.94
269	0	0	348	17.129	79	24.125	79	0	58	91	53	52	52	53	38	70	74.22	2.5	-16.22	-74.61	4.11	-7.89	4.52	-13.09	52.12
266	0	0	411	5.845	78	8.542	43	1	53	102	59	49	72	55	61	53	73.92	-14.06	-12.45	-78.29	-13.04	-23.18	-5.93	-60.05	28.51
264	0	0	165			7.693	58	1	71	110	43	46	41	43	47	46	70.66	-7.15	1.24	-77.47	-20.06	-8.45	-2.35	-60.2	43.69
232	0	0	398	11.686	67	14.091	69	1	63	112	51	49	50	50	59	49	151.83	-12.71	-31.65	-69.94	-27.45	-25.09	9.94	-73.15	14.27
202	0	0	429	30.784	108	35.031	68	1	85	123	48	59	45	51	47	42	73.66	23.05	-28.79	-76.31	5.47	-38.04	8.79	-67.5	33.68
201	0	0	384	10.422	82	8.424	82	1	88	104	46	43	50	46	49	44	69.72	-0.2	-41.83	-69.94	25.61	-52.29	-11.36	-71.18	19.91
200	0	0	435			11.834	62	1	75	84	48	49	41	45	66	44	57.66	53.53	-58.41	-61.22	49.51	-68.57	7.09	-82.3	-1.4
180	0	1	426	18.701	82	22.72	78	1	75	95	44	52	45	41	51	40	65.86	30.95	-77.23	-64.03	31.78	-59.48	15.3	-73.42	32.67
161	0	0	373	21.875	81	11.771	69	1	70	94	50	55	48	55	42	46	63.02	39.78	-63.34	-61.59	46.34	-47.68	4.06	-68.39	40.33
160	0	1	421	29.493	98	15.487	82	1	72	95	43	33	45	45	51	44	70.81	23.38	-53.53	-57.64	44.55	-61.46	-11.15	-76.07	27.92
156	0	1	414	25.722	83	14.893	96	1	67	119	44	46	45	46	44	44	66.37	37.38	-73.81	-61.36	43.48	-78.99	4.98	-62.71	36.61
89	0	1	443	18.405	64	10.274	55	1	43	103	43	43	41	39	54	49	57.5	30.4	-81.15	-60.17	25.11	-85.62	-13.67	-110.54	-14.12
87	0	0	440	13.62	46	13.173	46	0	52	100	56	59	52	53	60	55	58.46	34.39	-63.12	-58.55	26.71	-77.88	5.53	-75.42	12.05
75	0	1	395	28.539	101	9.369	87	0	59	89	50	48	50	53	45	52	58.81	26.56	-57.16	-67.6	28.22	-64.93	-21.4	-77.6	17.41
58	0	1	348	16.065	107	12.839	83	1	55	86	47	46	54	43	51	44	60.55	19.02	-80.12	-67.86	27.63	-70.15	-14.67	-86.02	12.34
42	0	1	384	9.24	116	12.985	116	1	42	91	42	36	41	43	49	44	53.94	24.08	-49.53	-57.76	20.12	-51.11	1.64	-86.61	14.87
32	0	1	203	40.738	89			1	53	93	55	43	52	57	61	55	61.41	30.29	-70.23	-59.55	34.38	-88.87	59.15	-49.58	-56.94
316	1	0	330	21.02	51	15.463	84	0	74	89	75	63	84	68	60	85	77.47	1.07	-1.78	-69.36	-0.11	4.1	5.63	-42.09	52.8
313	1	0	430	12.082	50			0	62	82	93	77	84	87	77	108	72.41	-9.76	-0.98	-76.86	7.16	-5.17	-4.9	-15.08	61.79
309	1	0	321	25.533	72	35.072	90	1	58	110	71	59	76	61	66	80	78.26	-6.58	-7.2	-70.33	-22.85	-13.65	6.4	-56.44	41.29
306	1	0	428	3.527	86	18.349	71	1	76	92	69	68	65	71	56	67	72.8	-9.68	-2.84	-75.8	10.4	-1.51	-4.22	-12.81	61.04
305	1	0	397	18.182	56	7.202	73	1	63	122	78	75	88	79	56	69	74	-6.49	-1.52	-74.51	-8.45	-5.97	-2.11	-35.09	57.24
303	1	0	423	35.592	51			0	77	103	63	52	52	63	75	61	71.03	3.73	-4.21	-75.12	2.15	3.23	0.92	-17.66	63.77
296	1	0	384	17.329	61			1	64	84	77	55	83	70	70	85	77.61	1.85	-8.62	-74.67	-0.62	-2.73	3.99	-26.95	53.77
268	1	0	238	12.342	90			1	54	99	86	68	85	90	44	103	79	-8.31	-10.56	-76.31	-32.58	-10.73	7.77	-62.07	36.76
259	1	0	124	26.114	48			1	76	99	76	72	81	71	61	80	74.54	-23.7	-37.42	-78.02	-10.4	-49.43	-8.6	-69.08	-4.75
257	1	0	415	12.637	66	12.459	73	1	79	117	61	55	52	64	51	71	73.08	-8.86	4.14	-78.46	-15.67	-7.62	-3.66	-57.48	45.59
255	1	0	392	8.695	69	12.343	75	0	48	78	68	59	81	60	67	61	62.49	-9.26	0.71	-75.63	20.32	-15.69	-21.6	-37.93	43.56
227	1	0	369	17.152	120	10.725	90	0	67	117	70	73	74	60	45	91	69.67	-22.1	-8.55	-75.59	-16.86	-18.76	-7.42	-87.1	-3.17
226	1	0	418	26.92	56	12.333	62	0	75	95	75	66	69	74	65	79	70.05	-6.19	8.52	-74.9	6.42	7.58	-9.84	-59.94	38.03
225	1	0	413	7.573	84	12.295	58	1	73	117	80	75	76	77	61	90	77.97	6.06	1.29	-75.05	-30.62	-5.02	11.39	-67.99	27.32
223	1	0	352	19.509	99	18.701	115	1	70	119	81	72	81	77	78	74	73.6	-2.96	-39.69	-67.07	25.4	-55.68	-8.86	-75.26	20.34
222	1	0	225	21.089	88			1	71	109	64	49	74	57	70	60	73.48	0.7	-12.76	-68.51	-11.2	24.23	12.5	-66.47	31.1
221	1	0	378	13.783	86	13.557	63	1	76	110	66	85	68	67	51	53	65.91	52.99	-95.76	-67.21	52.92	-90.59	12.69	-61.53	2.05
218	1	0	322	13.981	104	19.932	87	1	68	118	44	55	54	57	49	53	72.53	24.55	-65.82	-58.87	49.51	-67.75	-10.73	-76.54	27.97
216	1	0	380	24.983	82	22.986	54	0	68	111	67	59	69	66	65	61	74.66	4.07	-31.55	-65.51	36.73	-47.74	-15.29	-62.05	24.78
215	1	0	375	34.822	72	11.806	64	0	69	106	84	77	89	76	75	76	72.42	13.03	-18.88	-64.16	30.45	-33.92	-6.02	-69.72	29.58
214	1	0	395	37.233	84	16.098	73	1	72	88	66	78	59	58	54	67	66.42	38.6	-25.38	-66.58	17.9	-44.61	10.66	-57.71	29.71
213	1	0	348	19.162	101			1	75	94	57	62	68	50	49	58	68.1	39.69	-40.3	-76.06	17.76	-37.57	16.47	-56.07	20.71
212	1	0	323	29.716	117	23.711	105	1	70	106	72	72	72	66	63	74	71.61	20.34	-30.74	-70.08	23.63	-50.58	-2.58	-68.67	15.4
210	1	0	284	13.899	76	10.141	60	1	54	128	72	68	76	67	56	76	60.11	22.25	-32.62	-68.09	19.67	-44.76	-0.98	-70.71	20.87
207	1	0	328	18.484	72	17.369	40	1	77	119	82	81	90	80	51	85	65.93	46.94	-18.84	-74.98	16.16	-24.85	20.45	-65.8	15.09
194	1	0	421	14.038	81	6.192	111	0	57	90	78	73	77	80	62	76	57.72	42.83	-57.39	-52.94	56.99	-71.06	-12.4	-77.32	8.98
192	1	0	207	15.163	70	22.675	73	0	56	71	102	70	108	94	72	123	71.34	37.6	-49.67	-52.32	66.76	-60.79	-14.68	-68.13	21.85
191	1	0	348	7.82	85	21.297	97	1	54	106	63	77	60	68	45	58	59.21	48.08	-64.19	-55.86	53.44	-66.01	24.34	-58.79	12.64
184	1	1	415	8.953	105			1	63	94	82	72	83	84	63	80	66.82	35.66	-75.17	-57.81	44.08	-75.07	12.64	-47	23.23
177	1	1	357	15.938	112	12.818	97	1	47	98	83	68	81	84	78	74	63.64	34.89	-50.88	-68.33	25.84	-59.36	-16.84	-67.78	37.19
170	1	1	372	10.788	48	11.308	70	0	40	125	89	70	81	87	80	94	63.55	37.86	-49.42	-63.79	34.44	-59.53	-10.31	-72.03	30.04
169	1	1	352			15.906	95	1	92	110	90	85	85	100	59	83	67.28	43.9	-62.59	-75.59	21.83	-72.95	4.71	-77.6	25.38
167	1	1	418	24.145	52	16.968	99	1	47	124	57	59	56	50	59	62	61.78	39.54	-47.92	-51.93	53.24	-51.13	-19.59	-56.81	29.36
166	1	1	323	16.381	101	22.194	133	0	76	91	83	70	84	78	67	94	62.53	48.31	-62.69	-63.13	35.77	-64.15	19.98	-34.2	43.39
162	1	1	284	23.964	74	20.848	73	1	48	111	68	72	68	61	73	60	55.28	65.05	-51.84	-69.83	44.74	-51.58	-8.23	-78.44	3.76
153	1	1	452	15.276	87	11.16	89	1	50	89	67	62	68	61	63	71	49.9	48.45	-57.74	-61.84	22.28	-56.48	7.13	-80.58	22.06
151	1	1	447	4.978	101	7.882	70	1	67	85	66	62	70	64	56	69	49.92	31.62	-66.27	-59.6	43.91	-49.52	-7.95	-77.41	20.17
150	1	1	408			28.103	83	1	67	90	54	46	54	56	47	62	61.55	38.74	-42.5	-53.18	47.62	-48.55	-14.41	-79.16	18.14
148	1	1	439	3.912	74	8.354	82	1	72	113	49	46	61	45	51	46	61.48	30.47	-65.89	-66.01	14.44	-80.42	12.55	-76.38	28.04
147	1	1	409	24.043	89	14.765	76	1	69	88	57	65	65	56	44	53	61.77	42.8	-59.08	-63.23	31.64	-63.4	-9.64	-79.57	23.12
141	1	1	109	21.195	80	28.962	78	1	70	93	75	68	76	72	66	71	67.19	39.87	-58.65	-65.28	42.44	-74.28	-17.05	-85.79	0.63
140	1	1	403	4.196	66	6.136	88	1	71	103	64	65	68	58	54	67	56.6	46.46	-53.89	-57.76	56.33	-50.81	-14.85	-63.01	29.33
139	1	1	183	11.719	87	13.604	100	1	62	73	83	68	85	81	63	90	59.99	47.81	-67.25	-65.7	38	-72.86	5.3	-73.86	4.08
137	1	1	360	24.748	54	12.269	81	1	76	98	82	68	85	74	70	92	56.22	44.22	-59.32	-62.18	48	-64.76	-3.18	-76.52	11.4
132	1	1	342	13.845	74			1	75	116	60	55	59	60	56	62	65.25	46.56	-53.68	-54.36	49.62	-54.27	4.79	-80.01	17.35
131	1	1	337	15.968	74			1	68	134	89	65	79	89	85	94	58.32	47.23	-59	-63.1	54.18	-52.87	-9.36	-82.8	14.91
129	1	1	420	35.637	77	19.366	78	1	66	79	62	43	68	60	49	78	63.04	54.14	-50.75	-61.53	48.96	-58.54	-3.81	-68.73	19.85
120	1	1	351	8.576	59	12.032	74	1	86	92	63	55	63	65	49	67	67.36	42.94	-54.38	-56.32	50.2	-53.34	3.78	-74.52	19.17
118	1	1	291	9.267	89	23.262	53	1	76	104	71	72	65	72	56	71	55.93	47.26	-55.64	-62.42	36.24	-55.5	-9.25	-76.03	22.49
